# Supplementary material for: Acute Kidney Failure among Brazilian Agricultural Workers: A Death-Certificate Case-Control Study
Source: Int J Environ Res Public Health. 2022 May 27;19(11):6519. doi: 10.3390/ijerph19116519 (PMC9179952; doi:10.3390/ijerph19116519)
Supplement: Supplementary file 1 [file ijerph-19-06519-s001.zip]

Archive with 1 entries (1 files):
- ijerph-1629970-supplementary.pdf
